# Supplementary material for: Complete-Genome Analysis of Echovirus-30 Isolated from an Encephalitis Case in India Revealed Distinct Mutations
Source: Microorganisms. 2025 Jul 4;13(7):1580. doi: 10.3390/microorganisms13071580 (PMC12300617; doi:10.3390/microorganisms13071580)
Supplement: Supplementary file 1 [file microorganisms-13-01580-s001.zip]

Archive with 1 entries (1 files):
- microorganisms-3686563-supplementary.pdf
